# Supplementary material for: Optimizing an ethanol-based fixative for enhanced nucleic acid preservation in cervical samples using a central composite design approach
Source: PLoS One. 2026 Jun 26;21(6):e0349088. doi: 10.1371/journal.pone.0349088 (PMC13308814; doi:10.1371/journal.pone.0349088)
Supplement: S1 Table — 48 experimental Runs plus two basal conditions. (XLSX) [file pone.0349088.s001.xlsx]

## Sheet: Sheet1
			Factor 1	Factor 2	Factor 3	Response 1	Response 2
Std	Block	Run	A:PEG8000	B:Sorbitol	C:PH	Score	Concentration
			%	%		0,1,2	ng/UL
29	DAY1	1	2.7	2.7	7	2	116
1	DAY1	2	0.9	0.9	5.6	2	188
7	DAY1	3	2.7	2.7	5.6	2	185
30	DAY1	4	2.7	2.7	7	2	121
6	DAY1	5	2.7	2.7	5.6	2	191
28	DAY1	6	4.5	4.5	7	0	102
4	DAY1	7	4.5	4.5	5.6	0	172
31	DAY1	8	2.7	2.7	7	2	100
25	DAY1	9	0.9	0.9	7	2	111
3	DAY1	10	0.9	4.5	5.6	2	231
27	DAY1	11	0.9	4.5	7	2	162
8	DAY1	12	2.7	2.7	5.6	2	172
26	DAY1	13	4.5	0.9	7	0	44
2	DAY1	14	4.5	0.9	5.6	0	96
5	DAY1	15	2.7	2.7	5.6	2	180
32	DAY1	16	2.7	2.7	7	2	119
41	DAY2	17	2.7	0	7	1	98
13	DAY2	18	5.4	2.7	5.6	0	131
20	DAY2	19	2.7	5.4	5.6	1	212
18	DAY2	20	2.7	5.4	5.6	1	210
40	DAY2	21	2.7	0	7	2	91
23	DAY2	22	2.7	2.7	5.6	2	165
22	DAY2	23	2.7	2.7	5.6	2	163
39	DAY2	24	2.7	0	7	2	123
48	DAY2	25	2.7	2.7	7	2	113
42	DAY2	26	2.7	5.4	7	1	125
14	DAY2	27	5.4	2.7	5.6	0	128
47	DAY2	28	2.7	2.7	7	2	99
36	DAY2	29	5.4	2.7	7	0	88
21	DAY2	30	2.7	2.7	5.6	2	170
16	DAY2	31	2.7	0	5.6	2	105
43	DAY2	32	2.7	5.4	7	1	135
44	DAY2	33	2.7	5.4	7	1	161
10	DAY2	34	0	2.7	5.6	2	223
19	DAY2	35	2.7	5.4	5.6	1	225
12	DAY2	36	5.4	2.7	5.6	0	141
46	DAY2	37	2.7	2.7	7	2	110
34	DAY2	38	0	2.7	7	2	161
17	DAY2	39	2.7	0	5.6	2	85
9	DAY2	40	0	2.7	5.6	2	220
11	DAY2	41	0	2.7	5.6	2	218
33	DAY2	42	0	2.7	7	2	181
45	DAY2	43	2.7	2.7	7	2	107
35	DAY2	44	0	2.7	7	1	129
37	DAY2	45	5.4	2.7	7	0	76
24	DAY2	46	2.7	2.7	5.6	2	197
15	DAY2	47	2.7	0	5.6	2	119
38	DAY2	48	5.4	2.7	7	0	25
N.A.*	N.A.	N.A.	0	0	5.6	1	98
N.A.	N.A.	N.A.	0	0	7	1	77
* Not available
