# Supplementary material for: Optimizing an ethanol-based fixative for enhanced nucleic acid preservation in cervical samples using a central composite design approach
Source: PLoS One. 2026 Jun 26;21(6):e0349088. doi: 10.1371/journal.pone.0349088 (PMC13308814; doi:10.1371/journal.pone.0349088)
Supplement: S2 Table — One factor (either PEG or Sorbitol) was completely omitted (0%), while the other was maintained at its center level. They were compared with the two basal combinations that did not include any additives having two PH levels. Based on the mean intensity scores of DNA bands and the mean DNA concentrations measured by absorbance at 260 nm, the addition of both polyols, PEG and sorbitol, improved preservation. However, sorbitol appeared to have a greater influence on the DNA stability. (XLSX) [file pone.0349088.s002.xlsx]

## Sheet: Raw Data
Group	pH	Score	Concentration (ng/μL)
No PEG	5.6	2	223
No PEG	7	2	161
No PEG	5.6	2	220
No PEG	5.6	2	218
No PEG	7	2	181
No PEG	7	1	129
No Sorbitol	7	1	98
No Sorbitol	7	1	91
No Sorbitol	7	2	123
No Sorbitol	5.6	2	105
No Sorbitol	5.6	2	85
No Sorbitol	5.6	2	119
None Present	5.6	1	98
None Present	7	1	77

## Sheet: Summary
Group	n	Mean_Score	Mean_Concentration
No PEG	6	1.83333	188.667
No Sorbitol	6	1.66667	103.5
None Present	2	1	87.5
