# Supplementary material for: Optimizing an ethanol-based fixative for enhanced nucleic acid preservation in cervical samples using a central composite design approach
Source: PLoS One. 2026 Jun 26;21(6):e0349088. doi: 10.1371/journal.pone.0349088 (PMC13308814; doi:10.1371/journal.pone.0349088)
Supplement: S3 Table — Data for all three replicates is provided. (XLSX) [file pone.0349088.s003.xlsx]

## Sheet: Sheet1
Gene	sample	Ct Rep1	Ct Rep2	Ct Rep3	Mean Ct	Std Dev	95% CI
E6	PreservCyt	24.76	24.57	24.46	24.5967	0.151767	0.377041
E7	PreservCyt	27.96	27.66	28.06	27.8933	0.208167	0.517156
E6	Novel Solution	20.93	20.69	21	20.8733	0.162583	0.403912
E7	Novel Solution	24.35	24.42	24.54	24.4367	0.0960902	0.238721
