# Supplementary material for: Optimizing an ethanol-based fixative for enhanced nucleic acid preservation in cervical samples using a central composite design approach
Source: PLoS One. 2026 Jun 26;21(6):e0349088. doi: 10.1371/journal.pone.0349088 (PMC13308814; doi:10.1371/journal.pone.0349088)
Supplement: S4 Table — (XLSX) [file pone.0349088.s004.xlsx]

## Sheet: Pairwise Comparison
Pair / Category	Rater	Cell Type Representation	Staining Clarity (Nuclear/Cytoplasmic)	Cell Distribution	Background Cleanliness	Morphologic Preservation	Pair Mean	SD	Mean-3SD	Mean + 3 SD	Pair mean aggreement
1-A / D	R1	2.8	2.8	2.9	2.6	2.9	2.8	0.122474	2.43258	3.16742	95.3
	R2	3	3	2.8	2.7	3	2.9	0.141421	2.47574	3.32426
2-B / E	R1	3	2.8	3	2.7	2.8	2.86	0.134164	2.45751	3.26249	96
	R2	2.8	2.7	2.9	2.8	2.7	2.78	0.083666	2.529	3.031
3-C / F	R1	2.6	2.5	2.4	2.2	2.6	2.46	0.167332	1.958	2.962	98
	R2	2.6	2.5	2.3	2	2.6	2.4	0.254951	1.63515	3.16485

## Sheet: Pair agreement
Pair 1					Pair 2					Pair 3
Feature	R1	R2	Agreement%	Mean agrrement	Feature	R1	R2	Agreement%	Mean agrrement	Feature	R1	R2	Agreement%	Mean agrrement
Cell Type Representation	2.8	3	93.3333	95.3333	Cell Type Representation	3	2.8	93.3333	96	Cell Type Representation	2.6	2.6	100	98
Staining Clarity	2.8	3	93.3333		Staining Clarity	2.8	2.7	96.6667		Staining Clarity	2.5	2.5	100
Cell Distribution	2.9	2.8	96.6667		Cell Distribution	3	2.9	96.6667		Cell Distribution	2.4	2.3	96.6667
Background Cleanliness	2.6	2.7	96.6667		Background Cleanliness	2.7	2.8	96.6667		Background Cleanliness	2.2	2	93.3333
Morphologic Preservation	2.9	3	96.6667		Morphologic Preservation	2.8	2.7	96.6667		Morphologic Preservation	2.6	2.6	100
